# Supplementary material for: Insights into SCP/TAPS Proteins of Liver Flukes Based on Large-Scale Bioinformatic Analyses of Sequence Datasets
Source: PLoS One. 2012 Feb 22;7(2):e31164. doi: 10.1371/journal.pone.0031164 (PMC3284463; doi:10.1371/journal.pone.0031164)
Supplement: Table S3 — A list of 16 Mus musculus homologues/orthologues (left column) of trematode genes encoding SCP/TAPS proteins and corresponding interacting genes (right column), listed according to decreasing cut-off scores. (XLS) [file pone.0031164.s005.xls]

## Sheet: Sheet1
Mus musculus SCP/TAPS	Interacting gene	Score
H2afv	0610009D07Rik	14.5864
H2afz	0610009D07Rik	14.6007
H2afv	l	16.1447
H2afz	1600027N09Rik	16.1447
Hist1h2aa	1600027N09Rik	13.4615
Hist2h2ac	1600027N09Rik	13.4615
Hist1h2aa	1700022A21Rik	14.2268
Hist2h2ac	1700022A21Rik	14.2268
H2afv	2610029I01Rik	12.4849
H2afz	2610029I01Rik	12.4849
H2afv	2810408M09Rik	14.0192
H2afz	2810408M09Rik	14.0192
Hist1h2aa	2810422J05Rik	14.7348
Hist2h2ac	2810422J05Rik	14.7348
Hist1h2aa	4632415K11Rik	14.6232
Hist2h2ac	4632415K11Rik	14.6232
Hist1h2aa	4930415L06Rik	16.6714
Hist2h2ac	4930415L06Rik	16.6714
Hist1h2aa	4932429P05Rik	16.6714
Hist2h2ac	4932429P05Rik	16.6714
Hist1h2aa	4933411G06Rik	13.6776
Hist2h2ac	4933411G06Rik	13.6776
H2afv	8430410A17Rik	13.6134
H2afz	8430410A17Rik	13.6134
Hist1h2aa	Abcf2	14.5466
Hist2h2ac	Abcf2	14.5466
H2afv	AC117807.1	19.1024
H2afz	AC117807.1	19.1024
Hist1h2aa	AC117807.1	17.6161
Hist2h2ac	AC117807.1	17.6161
H2afv	AC118698.1	10.855
H2afz	AC118698.1	10.855
Hist2h2ac	AC118698.1	8.06946
Hist1h2aa	AC120869.1	13.5111
Hist2h2ac	AC120869.1	13.5111
Glipr2	AC122916.1	14.0654
Glipr2	AC127300.1	14.0654
H2afv	AC127331.1	14.0192
H2afz	AC127331.1	14.0192
H2afv	AC127331.2	14.0192
H2afz	AC127331.2	14.0192
H2afv	AC130841.2	20.3942
H2afz	AC130841.2	20.3942
Hist1h2aa	AC130841.2	17.6161
Hist2h2ac	AC130841.2	18.9078
Hist1h2aa	AC132088.1	13.5111
Hist2h2ac	AC132088.1	13.5111
Hist1h2aa	AC138025.1	14.2268
Hist2h2ac	AC138025.1	14.2268
Hist1h2aa	AC159001.1	14.1771
Hist2h2ac	AC159001.1	14.1771
H2afv	AC160411.1	16.5956
H2afz	AC160411.1	16.5956
Hist1h2aa	AC160411.1	13.5111
Hist2h2ac	AC160411.1	13.5111
H2afv	Acss1	13.4615
H2afz	Acss1	13.4615
Crisp1	Acta1	12.9534
Crisp2	Acta1	12.9534
Glipr1	Acta1	13.5111
Glipr1l1	Acta1	13.5111
Glipr1l2	Acta1	13.5111
H2afv	Acta1	16.6627
H2afz	Acta1	16.6627
Pi15	Acta1	12.9534
Crisp1	Acta2	12.9534
Crisp2	Acta2	12.9534
Glipr1	Acta2	13.5111
Glipr1l1	Acta2	13.5111
Glipr1l2	Acta2	13.5111
H2afv	Acta2	16.6627
H2afz	Acta2	16.6627
Pi15	Acta2	12.9534
Crisp1	Actb	13.5742
Crisp2	Actb	13.5742
Glipr1	Actb	14.1228
Glipr1l1	Actb	13.6134
Glipr1l2	Actb	14.1228
H2afv	Actb	18.6813
H2afz	Actb	18.8547
Crisp1	Actbl2	12.9534
Crisp2	Actbl2	12.9534
Glipr1	Actbl2	13.5111
Glipr1l1	Actbl2	13.5111
Glipr1l2	Actbl2	13.5111
H2afv	Actbl2	16.6627
H2afz	Actbl2	16.6627
Pi15	Actbl2	12.9534
Pi15	Actb	13.0557
Crisp1	Actc1	12.9534
Crisp2	Actc1	12.9534
Glipr1	Actc1	13.5111
Glipr1l1	Actc1	13.5111
Glipr1l2	Actc1	13.5111
H2afv	Actc1	16.6627
H2afz	Actc1	16.6627
Pi15	Actc1	12.9534
Crisp1	Actg1	12.9534
Crisp2	Actg1	12.9534
Glipr1	Actg1	13.5111
Glipr1l1	Actg1	13.5111
Glipr1l2	Actg1	13.5111
H2afv	Actg1	16.6627
H2afz	Actg1	16.6627
Pi15	Actg1	12.9534
Crisp1	Actg2	12.9534
Crisp2	Actg2	12.9534
Glipr1	Actg2	13.5111
Glipr1l1	Actg2	13.5111
Glipr1l2	Actg2	13.5111
H2afv	Actg2	16.6627
H2afz	Actg2	16.6627
Pi15	Actg2	12.9534
Hist1h2aa	Actr5	13.9889
Hist2h2ac	Actr5	13.9889
H2afv	Actr6	32.6626
H2afz	Actr6	32.6626
H2afv	Actr8	28.0919
H2afz	Actr8	28.0919
Hist1h2aa	Actr8	26.8796
Hist2h2ac	Actr8	26.8796
Glipr1	Acvr2a	14.6138
Glipr1l2	Acvr2a	14.6138
Glipr1	Acvr2b	14.6138
Glipr1l2	Acvr2b	14.6138
H2afv	AI848100	14.2319
H2afz	AI848100	14.2319
Hist1h2aa	Alg1	13.5111
Hist2h2ac	Alg1	13.5111
Hist1h2aa	Amd1	13.11
Hist2h2ac	Amd1	13.11
H2afv	Anapc10	14.0192
H2afz	Anapc10	14.0192
H2afv	Ard1a	15.5931
H2afz	Ard1a	15.5931
Hist1h2aa	Ard1a	13.5198
Hist2h2ac	Ard1a	14.9514
H2afv	Arf1	14.5891
H2afz	Arf1	14.5891
H2afv	Arf2	13.7314
H2afz	Arf2	13.7314
H2afv	Arf3	13.7314
H2afz	Arf3	13.7314
Glipr2	Arf4	15.5092
H2afv	Arf4	13.6676
H2afz	Arf4	13.6676
Glipr2	Arf5	14.0654
H2afv	Arfgap1	13.5111
H2afz	Arfgap1	13.5111
H2afv	Arhgdia	14.3688
H2afz	Arhgdia	14.3688
H2afv	Arhgdib	13.6134
H2afz	Arhgdib	13.6134
H2afv	Arhgdig	13.9991
H2afz	Arhgdig	13.6134
H2afv	Arid4a	5.26911
H2afz	Arid4a	5.26911
Hist2h2ac	Arid4a	5.40893
H2afv	Arl1	13.6505
H2afz	Arl1	13.6505
H2afv	Asf1a	31.0064
H2afz	Asf1a	29.0776
Hist1h2aa	Asf1a	9.06634
Hist2h2ac	Asf1a	15.2197
H2afv	Asf1b	27.9524
H2afz	Asf1b	26.0235
Hist1h2aa	Asf1b	9.06634
Hist2h2ac	Asf1b	12.921
H2afv	Ash2l	16.2327
H2afz	Ash2l	16.2327
H2afv	Asna1	14.7435
H2afz	Asna1	14.8488
H2afv	Atad2	19.2706
H2afz	Atad2	19.2706
Hist1h2aa	Atad2	14.2354
Hist2h2ac	Atad2	14.2354
Hist1h2aa	Atox1	13.5111
Hist2h2ac	Atox1	13.5111
Hist1h2aa	Atp5o	13.5111
Hist2h2ac	Atp5o	13.5111
Hist1h2aa	Atp6v0b	13.5111
Hist2h2ac	Atp6v0b	13.5111
Hist1h2aa	Atp6v0c	13.5111
Hist2h2ac	Atp6v0c	13.5111
Hist1h2aa	Atp6v1f	13.5111
Hist2h2ac	Atp6v1f	13.5111
H2afv	Atr	16.2348
H2afz	Atr	16.2348
Hist1h2aa	Atxn7	12.9534
Hist2h2ac	Atxn7	12.9534
Hist1h2aa	Atxn7l1	12.9534
Hist2h2ac	Atxn7l1	12.9534
Hist1h2aa	Atxn7l2	12.9534
Hist2h2ac	Atxn7l2	13.0932
H2afv	Axin2	14.809
H2afz	Axin2	14.332
Hist1h2aa	Axl	13.5111
Hist2h2ac	Axl	13.5111
Hist1h2aa	Baz1a	15.0695
Hist2h2ac	Baz1a	15.0695
H2afv	Baz1b	5.24038
Hist1h2aa	Baz1b	14.5466
Hist2h2ac	Baz1b	18.4013
H2afv	BC085271	9.55174
H2afz	BC085271	9.55174
Hist1h2aa	BC085271	18.4302
Hist2h2ac	BC085271	22.0207
Hist1h2aa	Blm	14.9595
Hist2h2ac	Blm	15.1539
Hist2h2ac	Bmi1	16.9466
Glipr1	Bmp5	13.5022
Glipr1l2	Bmp5	13.5022
Glipr1	Bmp6	13.5022
Glipr1l2	Bmp6	13.5022
Glipr1	Bmp7	13.5022
Glipr1l2	Bmp7	13.5022
Glipr1	Bmp8a	13.5022
Glipr1l2	Bmp8a	13.5022
Glipr1	Bmp8b	13.5022
Glipr1l2	Bmp8b	13.5022
Glipr1	Bmpr1a	15.0856
Glipr1l2	Bmpr1a	15.0856
Glipr1	Bmpr1b	15.0856
Glipr1l2	Bmpr1b	15.0856
Hist1h2aa	Bms1	14.2268
Hist2h2ac	Bms1	14.2268
H2afv	Bop1	14.9082
H2afz	Bop1	14.9082
Hist1h2aa	Bop1	14.2268
Hist2h2ac	Bop1	14.2268
Hist2h2ac	Brca1	17.3984
H2afv	Brd2	29.6867
H2afz	Brd2	28.9443
Hist1h2aa	Brd2	16.2186
Hist2h2ac	Brd2	16.3584
H2afv	Brd3	27.772
H2afz	Brd3	28.2317
Hist1h2aa	Brd3	16.2186
Hist2h2ac	Brd3	16.2186
H2afv	Brd4	28.5869
H2afz	Brd4	29.0466
Hist1h2aa	Brd4	14.7348
Hist2h2ac	Brd4	14.7348
H2afv	Brdt	28.4846
H2afz	Brdt	28.4846
Hist1h2aa	Brdt	16.2186
Hist2h2ac	Brdt	16.2186
H2afv	Brix1	15.6108
H2afz	Brix1	15.6108
Hist1h2aa	Brix1	14.2268
Hist2h2ac	Brix1	14.2268
Hist1h2aa	Brunol5	13.9889
Hist2h2ac	Brunol5	13.9889
Hist1h2aa	Brunol6	14.5466
Hist2h2ac	Brunol6	14.5466
Hist1h2aa	Btaf1	14.7348
Hist2h2ac	Btaf1	14.7348
H2afv	Bub1	14.4962
H2afz	Bub1	14.0192
H2afv	Bud13	15.9792
H2afz	Bud13	15.9792
Hist1h2aa	Cad	14.2354
Hist2h2ac	Cad	14.2354
H2afv	Camk1	14.4247
H2afz	Camk1	14.4247
H2afv	Camkv	14.3224
H2afz	Camkv	14.3224
H2afv	Camsap1	14.0654
H2afz	Camsap1	14.0654
H2afv	Camsap1l1	14.0654
H2afz	Camsap1l1	14.0654
H2afv	Canx	14.3204
H2afz	Canx	14.3204
H2afv	Cbx1	11.9665
H2afz	Cbx1	10.595
Hist2h2ac	Cbx1	9.47658
H2afv	Cbx2	6.33653
H2afz	Cbx2	5.42473
Hist2h2ac	Cbx2	6.47636
H2afv	Cbx3	10.855
H2afz	Cbx3	11.3503
Hist2h2ac	Cbx3	8.06946
H2afv	Cbx4	20.9634
H2afz	Cbx4	19.5563
Hist2h2ac	Cbx4	5.52047
H2afv	Cbx5	12.2621
H2afz	Cbx5	10.855
Hist2h2ac	Cbx5	9.47658
H2afv	Cbx7	21.3638
H2afz	Cbx7	19.9567
Hist2h2ac	Cbx7	6.81605
H2afv	Cbx8	20.9634
H2afz	Cbx8	20.0516
Hist2h2ac	Cbx8	5.52047
H2afv	Ccnb2	15.2284
H2afz	Ccnb2	15.3888
H2afv	Ccnc	25.8441
H2afz	Ccnc	25.8441
Glipr1	Cdc37	16.2136
Glipr1l1	Cdc37	14.0654
Glipr1l2	Cdc37	16.2136
Pi15	Cdc37	14.0654
R3hdml	Cdc37	14.0654
H2afv	Cdc45l	16.5086
H2afz	Cdc45l	16.0489
H2afv	Cdc73	16.0402
H2afz	Cdc73	16.0402
H2afv	Cdk19	16.6035
H2afz	Cdk19	16.6035
Hist1h2aa	Cdk19	17.2128
Hist2h2ac	Cdk19	17.2128
H2afv	Cdk5	12.8423
H2afz	Cdk5	12.8423
H2afv	Cdk7	14.7348
H2afz	Cdk7	14.7348
H2afv	Cdk8	17.3589
H2afz	Cdk8	17.3589
Hist1h2aa	Cdk8	17.2128
Hist2h2ac	Cdk8	17.2128
H2afv	Cdk9	16.2546
H2afz	Cdk9	16.2546
Hist1h2aa	Cdk9	16.6714
Hist2h2ac	Cdk9	16.8112
Hist1h2aa	Cebpz	14.2268
Hist2h2ac	Cebpz	14.2268
Hist1h2aa	Celf3	14.5466
Hist2h2ac	Celf3	14.5466
Hist1h2aa	Celf4	14.5466
Hist2h2ac	Celf4	14.5466
H2afv	Cenpi	15.0445
H2afz	Cenpi	15.0445
H2afv	Cfdp1	29.9509
H2afz	Cfdp1	29.9509
H2afv	Chaf1b	8.64219
H2afz	Chaf1b	8.12049
Hist2h2ac	Chaf1b	5.51627
H2afv	Chd1	24.4929
H2afz	Chd1	23.0858
Hist1h2aa	Chd1	5.65472
Hist2h2ac	Chd1	9.50937
H2afz	Chd1l	18.1451
H2afv	Chd3	6.56058
H2afz	Chd3	5.15346
Hist2h2ac	Chd3	5.75135
H2afv	Chd4	9.61465
H2afz	Chd4	8.20753
Hist2h2ac	Chd4	8.05006
H2afv	Chd5	5.15346
H2afz	Chd5	5.15346
H2afv	Chd6	5.87305
H2afz	Chd6	5.87305
Hist2h2ac	Chd6	5.77075
H2afv	Chd7	6.61143
H2afz	Chd7	4.71729
Hist2h2ac	Chd7	6.02211
H2afv	Chd8	6.12441
H2afz	Chd8	4.71729
Hist2h2ac	Chd8	6.02211
H2afv	Chd9	6.12441
H2afz	Chd9	4.71729
Hist2h2ac	Chd9	6.02211
H2afv	Chek1	16.0582
H2afz	Chek1	15.5812
Hist1h2aa	Chek1	14.2695
Hist2h2ac	Chek1	14.2695
Hist1h2aa	Chek2	14.2608
Hist2h2ac	Chek2	14.5497
Hist1h2aa	Chmp5	13.5111
Hist2h2ac	Chmp5	13.5111
Hist1h2aa	Chmp6	13.5111
Hist2h2ac	Chmp6	13.5111
H2afv	Chrac1	15.0596
H2afz	Chrac1	15.5193
Hist1h2aa	Chrac1	13.2733
Hist2h2ac	Chrac1	13.2733
H2afv	Chtf18	14.0192
H2afz	Chtf18	14.6393
Hist1h2aa	Chtf18	14.0192
Hist2h2ac	Chtf18	14.0192
Solh	Clec18a	14.0654
H2afv	Clgn	14.3204
H2afz	Clgn	14.3204
H2afv	Cnot6	14.3971
H2afz	Cnot6	14.3971
H2afv	Cnot6l	13.6418
H2afz	Cnot6l	13.6418
H2afv	Cnot7	13.6049
H2afz	Cnot7	13.6049
H2afv	Cnot8	13.6049
H2afz	Cnot8	13.6049
Hist1h2aa	Cnpy2	14.6232
Hist2h2ac	Cnpy2	14.6232
Hist1h2aa	Cog3	13.5111
Hist2h2ac	Cog3	13.651
Hist1h2aa	Cog6	13.8397
Hist2h2ac	Cog6	13.8397
H2afv	Cog8	14.5821
H2afz	Cog8	14.5821
Hist1h2aa	Cog8	13.8397
Hist2h2ac	Cog8	13.8397
Hist1h2aa	Cope	14.2268
Hist2h2ac	Cope	14.3666
Hist1h2aa	Coq2	13.5111
Hist2h2ac	Coq2	13.5111
H2afv	Coro1a	14.6093
H2afz	Coro1a	14.6093
H2afv	Coro1b	14.6093
H2afz	Coro1b	14.6093
H2afv	Coro1c	14.6093
H2afz	Coro1c	14.6093
H2afv	Coro2a	13.669
H2afz	Coro2a	13.669
H2afv	Coro2b	13.669
H2afz	Coro2b	13.669
H2afv	Coro6	14.6093
H2afz	Coro6	14.6093
Hist1h2aa	Cpox	14.2268
Hist2h2ac	Cpox	14.2268
Glipr1	Crim1	15.1438
Glipr1l2	Crim1	15.1438
Crisp1	Ctnnb1	13.5742
Crisp1	Cyb5r1	13.5742
Crisp1	Cyb5r2	13.5742
Crisp1	Cyb5r3	12.9534
Crisp1	Gm8618	12.9534
Crisp1	Jup	13.5742
Crisp1	Rps23	12.9534
Crisp1	Sft2d3	13.5742
Crisp1	Slc35b4	13.4615
Crisp1	Ttc37	12.9534
Crisp2	Ctnnb1	16.1371
Crisp2	Cyb5r1	13.5742
Crisp2	Cyb5r2	13.5742
Crisp2	Cyb5r3	12.9534
Crisp2	Gm8618	12.9534
Crisp2	Jup	16.1371
Crisp2	Rps23	12.9534
Crisp2	Sft2d3	13.5742
Crisp2	Slc35b4	13.4615
Crisp2	Ttc37	12.9534
Crispld2	Tgfbi	5.34477
Crispld2	Tgfbr1	5.29847
Hist1h2aa	Csf1r	13.5111
Hist2h2ac	Csf1r	13.5111
Hist1h2aa	Csnk2a1	16.6627
Hist2h2ac	Csnk2a1	16.6627
Hist1h2aa	Csnk2a2	16.6627
Hist2h2ac	Csnk2a2	16.6627
H2afv	Csnk2b	15.7616
H2afz	Csnk2b	15.7616
H2afv	Cstf3	14.8782
H2afz	Cstf3	14.8782
Hist1h2aa	Cstf3	14.2268
Hist2h2ac	Cstf3	14.2268
H2afv	CT030259.1	12.3329
H2afz	CT030259.1	12.3329
H2afv	CT030635.1	14.8427
H2afz	CT030635.1	14.8427
H2afv	CT030732.2	14.2359
H2afz	CT030732.2	14.2359
Hist2h2ac	Ctcfl	16.832
Glipr1	Ctnnb1	13.1623
Glipr1l1	Ctnnb1	13.0557
Glipr1l2	Ctnnb1	13.1623
H2afv	Ctnnb1	14.7347
H2afz	Ctnnb1	15.1944
Pi15	Ctnnb1	13.0557
Hist1h2aa	Cugbp1	14.5553
Hist2h2ac	Cugbp1	14.6951
Hist1h2aa	Cugbp2	14.5553
Hist2h2ac	Cugbp2	14.5553
Glipr1	Cyb5r1	13.7604
Glipr1l1	Cyb5r1	13.5111
Glipr1l2	Cyb5r1	13.7604
Hist1h2aa	Cyb5r1	14.2268
Hist2h2ac	Cyb5r1	14.2268
Pi15	Cyb5r1	12.9534
Glipr1	Cyb5r2	13.7604
Glipr1l1	Cyb5r2	13.5111
Glipr1l2	Cyb5r2	13.7604
Hist1h2aa	Cyb5r2	14.2268
Hist2h2ac	Cyb5r2	14.2268
Pi15	Cyb5r2	12.9534
Glipr1	Cyb5r3	13.5111
Glipr1l1	Cyb5r3	13.5111
Glipr1l2	Cyb5r3	13.5111
Hist1h2aa	Cyb5r3	14.2268
Hist2h2ac	Cyb5r3	14.2268
Pi15	Cyb5r3	12.9534
Hist1h2aa	D19Bwg1357e	14.5466
Hist2h2ac	D19Bwg1357e	14.5466
Hist1h2aa	D1Pas1	14.2268
Hist2h2ac	D1Pas1	14.2268
H2afv	Daam1	13.4527
H2afz	Daam1	13.9124
H2afv	Daam2	13.4074
H2afz	Daam2	12.4803
H2afv	Dbr1	14.3332
H2afz	Dbr1	13.8563
Glipr2	Ddr1	14.0654
Glipr2	Ddr2	14.0654
Hist1h2aa	Ddx10	14.2268
Hist2h2ac	Ddx10	14.2268
Hist1h2aa	Ddx11	12.962
Hist2h2ac	Ddx11	13.1018
Hist1h2aa	Ddx18	14.2268
Hist2h2ac	Ddx18	14.2268
H2afv	Ddx19a	14.2665
H2afz	Ddx19a	14.2808
Hist1h2aa	Ddx19a	13.5111
Hist2h2ac	Ddx19a	13.5111
H2afv	Ddx19b	14.2665
H2afz	Ddx19b	14.2665
Hist1h2aa	Ddx19b	13.5111
Hist2h2ac	Ddx19b	13.5111
Hist1h2aa	Ddx23	14.2268
Hist2h2ac	Ddx23	14.2268
H2afv	Ddx25	13.5111
H2afz	Ddx25	13.5111
Hist1h2aa	Ddx25	13.5111
Hist2h2ac	Ddx25	13.5111
Hist1h2aa	Ddx31	14.5466
Hist2h2ac	Ddx31	14.5466
Hist1h2aa	Ddx3x	14.2268
Hist2h2ac	Ddx3x	14.2268
Hist1h2aa	Ddx3y	14.2268
Hist2h2ac	Ddx3y	14.2268
H2afv	Ddx52	12.7025
H2afz	Ddx52	12.7025
Hist1h2aa	Ddx54	13.669
Hist2h2ac	Ddx54	13.669
Hist1h2aa	Ddx56	14.2268
Hist2h2ac	Ddx56	14.3666
H2afv	Denr	12.522
H2afz	Denr	12.522
H2afv	Dhx15	16.3749
H2afz	Dhx15	16.3749
Hist1h2aa	Dhx15	14.2354
Hist2h2ac	Dhx15	14.2354
Hist1h2aa	Dhx8	14.3204
Hist2h2ac	Dhx8	14.4602
H2afv	Diap1	13.8822
H2afz	Diap1	13.8822
H2afv	Diap2	13.3244
H2afz	Diap2	13.3244
H2afv	Diap3	13.7841
H2afz	Diap3	13.3244
H2afv	Dicer1	4.63382
H2afz	Dicer1	4.63382
Hist1h2aa	Dkc1	15.6882
Hist2h2ac	Dkc1	15.6882
Hist1h2aa	Dlat	13.5111
Hist2h2ac	Dlat	13.5111
H2afv	Dmap1	18.3682
H2afz	Dmap1	18.3682
Hist1h2aa	Dnajc15	13.8397
Hist2h2ac	Dnajc15	13.8397
Hist1h2aa	Dnajc19	13.2733
Hist2h2ac	Dnajc19	13.2733
H2afv	Dscc1	13.9212
H2afz	Dscc1	13.4615
Hist1h2aa	Dscc1	13.4615
Hist2h2ac	Dscc1	13.6013
H2afv	Dync1i1	13.7045
H2afz	Dync1i1	13.7045
H2afv	Dync1i2	13.7045
H2afz	Dync1i2	13.7188
H2afv	Dyrk2	14.5308
H2afz	Dyrk2	14.5308
H2afv	Dyrk3	14.5308
H2afz	Dyrk3	14.5308
H2afv	Dyrk4	12.4849
H2afz	Dyrk4	12.4849
Hist1h2aa	Ebna1bp2	14.2268
Hist2h2ac	Ebna1bp2	14.2268
H2afv	Eef1b2	15.186
H2afz	Eef1b2	15.186
Hist1h2aa	Eef2	14.2268
Hist2h2ac	Eef2	14.2268
Hist1h2aa	Eif2a	12.3826
Hist2h2ac	Eif2a	12.3826
Hist2h2ac	Eif2ak2	16.832
H2afv	Eif3g	14.8825
H2afz	Eif3g	14.8825
Hist1h2aa	Eif4a1	14.2268
Hist2h2ac	Eif4a1	14.2268
Hist1h2aa	Eif4a2	14.2268
Hist2h2ac	Eif4a2	14.2268
Hist1h2aa	Elavl1	13.9889
Hist2h2ac	Elavl1	13.9889
Hist1h2aa	Elavl2	13.9889
Hist2h2ac	Elavl2	14.1287
Hist1h2aa	Elavl4	13.9889
Hist2h2ac	Elavl4	13.9889
H2afv	Elof1	14.7746
H2afz	Elof1	14.7746
H2afv	Elp2	13.1422
H2afz	Elp2	13.1422
Hist1h2aa	Elp2	13.4615
Hist2h2ac	Elp2	13.4615
H2afv	Elp3	27.0691
H2afz	Elp3	27.0691
H2afv	Elp4	25.3886
H2afz	Elp4	25.3886
Hist1h2aa	Elp4	13.4615
Hist2h2ac	Elp4	13.6013
Hist1h2aa	Emg1	14.2268
Hist2h2ac	Emg1	14.2268
Hist1h2aa	Eny2	14.2268
Hist2h2ac	Eny2	14.3666
H2afv	Ep300	5.94896
Hist2h2ac	Ep300	4.87213
H2afv	Epc1	17.3757
H2afz	Epc1	17.3757
Hist1h2aa	Epc1	14.7348
Hist2h2ac	Epc1	14.7348
H2afv	Epc2	18.1311
H2afz	Epc2	18.1311
Hist1h2aa	Epc2	14.7348
Hist2h2ac	Epc2	14.7348
H2afv	Epha10	14.2155
H2afz	Epha10	14.2155
H2afv	Epha1	13.6577
H2afz	Epha1	13.6577
H2afv	Epha2	13.76
H2afz	Epha2	13.76
H2afv	Epha3	14.8395
H2afz	Epha3	14.3178
H2afv	Epha4	14.3178
H2afz	Epha4	14.3178
H2afv	Epha5	14.3178
H2afz	Epha5	14.3178
H2afv	Epha6	14.3178
H2afz	Epha6	14.3178
H2afv	Epha7	14.7947
H2afz	Epha7	14.3178
H2afv	Epha8	14.3178
H2afz	Epha8	14.3178
H2afv	Ephb1	15.2449
H2afz	Ephb1	14.6994
H2afv	Ephb2	14.8395
H2afz	Ephb2	14.3178
H2afv	Ephb3	14.3178
H2afz	Ephb3	14.3178
H2afv	Ephb4	14.3178
H2afz	Ephb4	14.3178
H2afv	Ephb6	14.3178
H2afz	Ephb6	14.3178
H2afv	Ercc2	14.6352
H2afz	Ercc2	14.6352
H2afv	Exo1	14.9115
H2afz	Exo1	13.9843
H2afv	Fa2h	14.4631
H2afz	Fa2h	14.4631
Hist1h2aa	Fa2h	25.3446
Hist2h2ac	Fa2h	25.3446
Hist1h2aa	Fam40a	15.2012
Hist2h2ac	Fam40a	15.2012
Hist1h2aa	Fam40b	15.2012
Hist2h2ac	Fam40b	15.2012
Hist1h2aa	Fbl	14.2268
Hist2h2ac	Fbl	14.2268
Hist1h2aa	Fbxo18	11.8249
Hist2h2ac	Fbxo18	11.8249
H2afv	Fbxw7	15.1895
H2afz	Fbxw7	15.8095
H2afv	Fen1	16.1734
H2afz	Fen1	16.1734
Hist1h2aa	Fgfr1	13.5111
Hist2h2ac	Fgfr1	13.5111
Hist1h2aa	Fgfr2	13.5111
Hist2h2ac	Fgfr2	13.5111
Hist1h2aa	Fgfr3	13.5111
Hist2h2ac	Fgfr3	13.5111
Hist1h2aa	Fgfr4	13.5111
Hist2h2ac	Fgfr4	13.5111
H2afv	Foxj2	13.4615
H2afz	Foxj2	13.9212
H2afv	Foxj3	13.4615
H2afz	Foxj3	13.9212
Hist1h2aa	Foxk1	14.7271
Hist2h2ac	Foxk1	14.8669
Hist1h2aa	Foxk2	14.7271
Hist2h2ac	Foxk2	14.7271
Glipr1l1	Foxo1	13.399
Pi15	Foxo1	13.399
R3hdml	Foxo1	13.399
Glipr1l1	Foxo3	13.399
Pi15	Foxo3	13.399
R3hdml	Foxo3	13.399
Glipr1l1	Foxo4	13.399
Pi15	Foxo4	13.399
R3hdml	Foxo4	13.399
Glipr1l1	Foxo6	13.399
Pi15	Foxo6	13.399
R3hdml	Foxo6	13.399
Hist1h2aa	Ftsj3	14.2268
Hist2h2ac	Ftsj3	14.2268
Glipr1	Gabarap	13.7984
Glipr1l2	Gabarap	13.7984
Glipr1	Gabarapl1	13.6961
Glipr1l2	Gabarapl1	13.6961
H2afv	Ganab	15.0309
H2afz	Ganab	15.0309
H2afv	Ganc	15.0309
H2afz	Ganc	15.0309
Hist1h2aa	Gar1	14.2268
Hist2h2ac	Gar1	14.2268
Hist1h2aa	Gck	12.9534
Hist2h2ac	Gck	12.9534
H2afv	Gcn1l1	14.2184
H2afz	Gcn1l1	14.2184
H2afv	Get4	14.1826
H2afz	Get4	14.1826
H2afv	Gfm1	13.6022
H2afz	Gfm1	13.6022
Hist1h2aa	Giyd2	13.4615
Hist2h2ac	Giyd2	13.4615
Glipr1	Gm8618	14.3403
Glipr1	Homer1	14.1677
Glipr1	Homer2	14.1677
Glipr1	Homer3	14.1677
Glipr1	Ift80	13.3152
Glipr1	Jup	13.06
Glipr1l1	Gm8618	14.086
Glipr1l1	Homer1	14.1677
Glipr1l1	Homer2	14.1677
Glipr1l1	Homer3	14.1677
Glipr1l1	Igf1r	13.9567
Glipr1l1	Insr	13.9567
Glipr1l1	Insrr	13.9567
Glipr1l1	Jup	12.9534
Glipr1l1	Pik3ca	13.2967
Glipr1l1	Pik3cb	13.2967
Glipr1l1	Pik3cd	13.2967
Glipr1l1	Pik3cg	13.2967
Glipr1l1	Pldn	14.0654
Glipr1l1	Rps10	13.5921
Glipr1l1	Rps21	14.6232
Glipr1l1	Rps23	14.086
Glipr1l1	Rxra	14.0654
Glipr1l1	Rxrb	14.0654
Glipr1l1	Rxrg	14.0654
Glipr1l1	Sft2d3	14.086
Glipr1l1	Skp1a	15.3003
Glipr1l1	Slc22a21	14.7255
Glipr1l1	Slc22a4	14.1677
Glipr1l1	Slc22a5	14.1677
Glipr1l1	Slc35b4	13.4615
Glipr1l1	Ttc37	12.9534
Glipr1l2	Gm8618	14.3403
Glipr1l2	Homer1	14.1677
Glipr1l2	Homer2	14.1677
Glipr1l2	Homer3	14.1677
Glipr1l2	Ift80	13.3152
Glipr1l2	Jup	13.06
Glipr1l2	Mark1	15.0692
Glipr1l2	Mark2	15.0692
Glipr1l2	Mark3	15.0692
Glipr1l2	Mark4	15.0692
Glipr1l2	Pldn	14.0654
Glipr1l2	Rps21	15.513
Glipr1l2	Rps23	14.3403
Glipr1l2	Runx1	13.3335
Glipr1l2	Runx2	13.3335
Glipr1l2	Runx3	13.3335
Glipr1l2	Rxra	14.0654
Glipr1l2	Rxrb	14.0654
Glipr1l2	Rxrg	14.0654
Glipr1l2	Sft2d3	13.7604
Glipr1l2	Skp1a	15.3414
Glipr1l2	Slc22a21	14.7255
Glipr1l2	Slc22a4	14.1677
Glipr1l2	Slc22a5	14.1677
Glipr1l2	Slc35b4	13.7353
Glipr1l2	Smad1	14.6138
Glipr1l2	Smad2	14.5115
Glipr1l2	Smad3	14.5115
Glipr1l2	Smad4	14.0608
Glipr1l2	Smad5	14.6138
Glipr1l2	Smad9	14.6138
Glipr1l2	Tgfbr2	14.5115
Glipr1l2	Ttc37	12.9534
Glipr1	Mark1	15.0692
Glipr1	Mark2	15.0692
Glipr1	Mark3	15.0692
Glipr1	Mark4	15.0692
Glipr1	Pldn	14.0654
Glipr1	Rps21	15.513
Glipr1	Rps23	14.3403
Glipr1	Runx1	13.3335
Glipr1	Runx2	13.3335
Glipr1	Runx3	13.3335
Glipr1	Rxra	14.0656
Glipr1	Rxrb	14.0654
Glipr1	Rxrg	14.0654
Glipr1	Sft2d3	13.7604
Glipr1	Skp1a	15.3414
Glipr1	Slc22a21	14.7255
Glipr1	Slc22a4	14.1679
Glipr1	Slc22a5	14.1677
Glipr1	Slc35b4	13.7353
Glipr1	Smad1	14.6138
Glipr1	Smad2	14.5115
Glipr1	Smad3	14.5115
Glipr1	Smad4	14.0608
Glipr1	Smad5	14.6138
Glipr1	Smad9	14.6138
Glipr1	Tgfbr2	14.5115
Glipr1	Ttc37	12.9534
Glipr2	Gpn3	14.0654
Glipr2	Hmgxb4	14.0654
Glipr2	Neurog1	14.0654
Glipr2	Neurog2	14.0654
Glipr2	Neurog3	14.0654
Glipr2	Rad23a	14.0654
Glipr2	Rad23b	14.0654
Glipr2	Sap18	14.0654
Glipr2	Slc23a1	14.0654
Glipr2	Slc23a2	14.0654
Glipr2	Slc25a4	14.0654
Glipr2	Slc25a5	14.0654
Glipr2	Sphk2	14.0654
H2afv	Gm10043	15.5342
H2afz	Gm10043	15.5342
Hist1h2aa	Gm10043	13.5111
Hist2h2ac	Gm10043	13.5111
H2afv	Gm10093	22.0704
H2afz	Gm10093	22.0704
Hist1h2aa	Gm10093	5.27665
Hist2h2ac	Gm10093	5.41648
H2afv	Gm10110	14.2892
H2afz	Gm10110	14.2892
Hist1h2aa	Gm10110	14.2268
Hist2h2ac	Gm10110	14.2268
Hist1h2aa	Gm10154	13.5111
Hist2h2ac	Gm10154	13.5111
H2afv	Gm10526	14.0192
H2afz	Gm10526	14.0192
H2afv	Gm10527	14.0192
H2afz	Gm10527	14.0192
Hist1h2aa	Gm10712	13.5198
Hist2h2ac	Gm10712	13.5198
Hist1h2aa	Gm16409	14.2268
Hist2h2ac	Gm16409	14.2268
Hist1h2aa	Gm2058	14.2268
Hist2h2ac	Gm2058	14.2268
Hist1h2aa	Gm2178	13.5111
Hist2h2ac	Gm2178	13.5111
Hist1h2aa	Gm4963	13.5111
Hist2h2ac	Gm4963	13.5111
Hist1h2aa	Gm5121	13.5198
Hist2h2ac	Gm5121	13.5198
Hist1h2aa	Gm5244	13.5111
Hist2h2ac	Gm5244	13.5111
Hist1h2aa	Gm5436	13.5111
Hist2h2ac	Gm5436	13.5111
H2afv	Gm5518	19.1024
H2afz	Gm5518	19.1024
Hist1h2aa	Gm5518	17.6161
Hist2h2ac	Gm5518	17.6161
H2afv	Gm5620	14.1586
H2afz	Gm5620	14.1586
Hist1h2aa	Gm5805	13.5111
Hist2h2ac	Gm5805	13.5111
Hist1h2aa	Gm6404	13.5111
Hist2h2ac	Gm6404	13.5111
Hist1h2aa	Gm6472	13.5111
Hist2h2ac	Gm6472	13.5111
Hist1h2aa	Gm6790	14.0876
Hist2h2ac	Gm6790	14.0876
Hist1h2aa	Gm6816	14.2268
Hist2h2ac	Gm6816	14.2268
H2afv	Gm6901	8.40747
H2afz	Gm6901	8.40747
Hist2h2ac	Gm6901	5.62193
H2afv	Gm7964	15.3885
H2afz	Gm7964	15.3885
Pi15	Gm8618	13.5282
Hist1h2aa	Gm9294	14.2268
Hist2h2ac	Gm9294	14.3666
H2afv	Gnb2l1	16.8743
H2afz	Gnb2l1	17.4566
Hist1h2aa	Gnb2l1	16.2006
Hist2h2ac	Gnb2l1	16.2006
Hist1h2aa	Gnl3	14.2268
Hist2h2ac	Gnl3	14.2268
Hist1h2aa	Gnl3l	13.9889
Hist2h2ac	Gnl3l	14.1287
Hist1h2aa	Gpd1	14.2268
Hist2h2ac	Gpd1	14.2268
Hist1h2aa	Gpd1l	14.2268
Hist2h2ac	Gpd1l	14.3666
Hist1h2aa	Grwd1	13.5111
Hist2h2ac	Grwd1	13.5111
H2afv	Gtf2e1	14.43
H2afz	Gtf2e1	14.8897
H2afv	Gtf2f2	14.4214
H2afz	Gtf2f2	14.4214
Hist1h2aa	Gtpbp4	14.2268
Hist2h2ac	Gtpbp4	14.2268
H2afv	H1foo	21.7359
H2afz	H1foo	20.3288
Hist1h2aa	H1foo	15.4427
Hist2h2ac	H1foo	21.5961
H2afv	H1fx	5.22322
H2afz	H1fx	4.74625
Hist2h2ac	H1fx	5.03511
H2afv	H2afj	24.391
H2afz	H2afj	22.9839
H2afv	H2afx	27.9815
H2afv	H2afy2	6.15337
H2afv	H2afy	6.15337
H2afv	H3f3a	27.3998
H2afv	H3f3b	27.3998
H2afv	Hdac1	22.0704
H2afv	Hdac2	21.3151
H2afv	Hdlbp	4.89919
H2afv	Hira	16.2237
H2afv	Hisppd1	25.2127
H2afv	Hisppd2a	25.2127
H2afv	Hist1h1a	7.31727
H2afv	Hist1h1b	10.5431
H2afv	Hist1h1c	8.91995
H2afv	Hist1h1d	8.98192
H2afv	Hist1h1e	8.46022
H2afv	Hist1h1t	7.83897
H2afv	Hist1h2aa	21.8281
H2afv	Hist1h2ab	26.5744
H2afv	Hist1h2ac	26.5744
H2afv	Hist1h2ad	26.5744
H2afv	Hist1h2ae	26.5744
H2afv	Hist1h2af	25.5339
H2afv	Hist1h2ag	26.5744
H2afv	Hist1h2ah	25.2826
H2afv	Hist1h2ai	26.5744
H2afv	Hist1h2ak	25.5339
H2afv	Hist1h2an	26.5744
H2afv	Hist1h2ao	26.5744
H2afv	Hist1h2ba	25.2129
H2afv	Hist1h2bb	26.2198
H2afv	Hist1h2bc	26.1045
H2afv	Hist1h2be	24.9487
H2afv	Hist1h2bf	23.6569
H2afv	Hist1h2bg	26.1045
H2afv	Hist1h2bh	26.3558
H2afv	Hist1h2bj	23.6569
H2afv	Hist1h2bk	27.5116
H2afv	Hist1h2bl	24.8127
H2afv	Hist1h2bm	27.5116
H2afv	Hist1h2bn	26.1045
H2afv	Hist1h2bp	21.9527
H2afv	Hist1h3a	23.9855
H2afv	Hist1h3b	26.8071
H2afv	Hist1h3c	26.8071
H2afv	Hist1h3d	26.8071
H2afv	Hist1h3e	26.8071
H2afv	Hist1h3f	26.8071
H2afv	Hist1h3g	23.9855
H2afv	Hist1h3h	23.9855
H2afv	Hist1h3i	23.9855
H2afv	Hist1h4a	25.0838
H2afv	Hist1h4b	25.0838
H2afv	Hist1h4c	25.0838
H2afv	Hist1h4d	26.2396
H2afv	Hist1h4f	26.2396
H2afv	Hist1h4h	25.0838
H2afv	Hist1h4i	26.2396
H2afv	Hist1h4j	26.2396
H2afv	Hist1h4k	26.2396
H2afv	Hist1h4m	26.2396
H2afv	Hist2h2aa1	27.5015
H2afv	Hist2h2aa2	27.5015
H2afv	Hist2h2ab	27.9815
H2afv	Hist2h2ac	27.9815
H2afv	Hist2h2be	26.2198
H2afv	Hist2h3b	26.8071
H2afv	Hist2h3c1	26.8071
H2afv	Hist2h4	26.2396
H2afv	Hist3h2a	26.8257
H2afv	Hist3h2ba	24.9487
H2afv	Hist4h4	26.2396
H2afv	Hltf	15.9168
H2afv	Hmgb1	19.1024
H2afv	Hmgb1l	19.1024
H2afv	Hmgb3	19.1024
H2afv	Hmgb4	15.6882
H2afv	Hnrnpk	15.3885
H2afv	Hsp90aa1	18.2601
H2afv	Hsp90ab1	18.5557
H2afv	Hspa5	14.5165
H2afv	Inf2	12.6819
H2afv	Ing1	27.772
H2afv	Ing2	27.772
H2afv	Ing4	15.5829
H2afv	Ing5	15.5829
H2afv	Ipo4	14.3291
H2afv	Ipo9	26.0516
H2afv	Jup	13.7626
H2afv	Kat5	39.7938
H2afv	Kdm5a	16.9514
H2afv	Kdm5b	16.9514
H2afv	Kdm5c	16.9514
H2afv	Kdm5d	16.9514
H2afv	Kif17	13.4615
H2afv	Kif3a	13.4615
H2afv	Kif3b	13.5637
H2afv	Kif3c	13.5637
H2afv	Kifc1	14.6956
H2afv	Larp1b	13.5111
H2afv	Leo1	27.824
H2afv	Lsm1	14.3013
H2afv	Lsm6	15.5342
H2afv	Lsm7	16.5956
H2afv	Mad2l1	15.3954
H2afv	Map2k4	12.9534
H2afv	Map2k6	13.8153
H2afv	Map2k7	13.4628
H2afv	Map4k1	11.8249
H2afv	Map4k2	11.8249
H2afv	Map4k3	11.8249
H2afv	Map4k5	12.5802
H2afv	Mapre1	14.2359
H2afv	Mapre2	14.0192
H2afv	Mapre3	14.2359
H2afv	Mast3	12.3342
H2afv	Mcm2	6.05382
H2afv	Med7	14.4724
H2afv	Mink1	13.2202
H2afv	Mll1	13.7713
H2afv	Mll5	14.828
H2afv	Mms19	25.8589
H2afv	Mon1a	12.8452
H2afv	Mon1b	12.8452
H2afv	Morf4l1	37.1173
H2afv	Morf4l2	33.6628
H2afv	Mrto4	15.2849
H2afv	Mta2	5.06441
H2afv	Myh1	13.1418
H2afv	Myh13	13.1418
H2afv	Myh2	13.1418
H2afv	Myh3	13.1418
H2afv	Myh4	13.1418
H2afv	Myh6	13.1418
H2afv	Myh7	13.1418
H2afv	Myh7b	13.1418
H2afv	Myh8	13.1418
H2afv	Mysm1	13.7813
H2afv	Myst1	10.892
H2afv	Myst3	7.77401
H2afv	Myst4	6.61825
H2afv	Naa11	14.3013
H2afv	Naa15	14.1228
H2afv	Naa16	14.1228
H2afv	Nae1	5.43414
H2afv	Nap1l1	30.1696
H2afv	Nap1l2	25.3926
H2afv	Nap1l4	30.6466
H2afv	Ncapd2	5.94109
H2afv	Ncbp2	15.6593
H2afv	Nf1	13.5637
H2afv	Nhp2l1	14.8427
H2afv	Nono	15.6388
H2afv	Npm1	5.23518
H2afv	Nptxr	22.051
H2afv	Nsfl1c	15.2339
H2afv	Nudt12	13.5111
H2afv	Nup107	13.7087
H2afv	Nup155	15.083
H2afv	Nupl2	11.8249
H2afv	Nxf1	13.1787
H2afv	Nxf2	13.1787
H2afv	Nxf3	13.1787
H2afv	Nxf7	13.1787
H2afv	Orc1l	17.4701
H2afv	Orc2l	4.97236
H2afv	Orc5l	17.2953
H2afv	Pabpc1	14.2892
H2afv	Pabpc1l	14.2892
H2afv	Pabpc2	14.2892
H2afv	Pabpc4	14.2892
H2afv	Pabpc6	14.7489
H2afv	Papd5	14.0898
H2afv	Patl1	15.4234
H2afv	Patl2	14.668
H2afv	Pax1	14.0654
H2afv	Pax9	14.0654
H2afv	Pbrm1	14.3418
H2afv	Pcbp1	12.7969
H2afv	Pcbp2	12.7969
H2afv	Pcbp3	12.0416
H2afv	Pcbp4	13.1672
H2afv	Pcna	18.5167
H2afv	Pdxp	25.336
H2afv	Pfdn1	14.9479
H2afv	Pfdn2	14.9153
H2afv	Pfdn4	15.019
H2afv	Pfdn5	14.9479
H2afv	Pgp	25.336
H2afv	Phf15	15.5271
H2afv	Phf16	16.2824
H2afv	Phf17	16.7594
H2afv	Pias1	7.58093
H2afv	Plaa	13.72
H2afv	Pnck	14.4247
H2afv	Pnkp	12.0742
H2afv	Pold2	14.7154
H2afv	Polr2c	15.0274
H2afv	Polr2i	25.336
H2afv	Polr3b	14.1271
H2afv	Pols	14.0898
H2afv	Ppme1	14.9153
H2afv	Ppp1r12a	14.494
H2afv	Ppp1r12b	14.494
H2afv	Ppp1r12c	13.7813
H2afv	Ppp2r2a	14.8291
H2afv	Ppp2r2b	13.8571
H2afv	Ppp2r2c	13.8571
H2afv	Ppp2r2d	14.0738
H2afv	Ppp2r4	13.3185
H2afv	Ppp2r5a	13.2423
H2afv	Ppp2r5b	13.14
H2afv	Ppp2r5c	13.0334
H2afv	Ppp2r5d	13.0334
H2afv	Ppp2r5e	13.9976
H2afv	Ppp6r1	14.0291
H2afv	Ppp6r2	14.0291
H2afv	Ppp6r3	14.7845
H2afv	Prc1	14.0184
H2afv	Prim1	13.6177
H2afv	Prkaa1	13.576
H2afv	Prkaa2	13.576
H2afv	Prkag1	14.4414
H2afv	Prkag2	14.4414
H2afv	Prkag3	14.3391
H2afv	Prpf4	16.1586
H2afv	Psmd4	6.17371
H2afv	Pspc1	15.6388
H2afv	Pus3	13.5111
H2afv	Rab6	25.4469
H2afv	Rab6b	25.4469
H2afv	Rad18	12.9534
H2afv	Rad21	5.87749
H2afv	Rad50	4.92892
H2afv	Rad51	4.66403
H2afv	Rai12	11.8249
H2afv	Rbbp4	9.43503
H2afv	Rbbp5	29.4969
H2afv	Rbbp7	7.51875
H2afv	Rbl1	14.8898
H2afv	Rbl2	14.8898
H2afv	Rcc1	17.7095
H2afv	Rfc1	14.1102
H2afv	Rfc2	14.5286
H2afv	Rnf20	17.3312
H2afv	Rnf217	12.9534
H2afv	Rnf40	17.3312
H2afv	RP23-38E20.5	26.5744
H2afv	RP23-38E20.6	23.6569
H2afv	Rpa1	16.7228
H2afv	Rprd1a	26.9462
H2afv	Rprd1b	27.7015
H2afv	Rps16	14.8825
H2afv	Rps6ka1	11.9272
H2afv	Rps6ka2	11.9272
H2afv	Rps6ka3	13.2403
H2afv	Rps6ka4	12.1069
H2afv	Rps6ka5	12.1069
H2afv	Rps6ka6	12.4041
H2afv	Rpsa	15.083
H2afv	Rpsa-ps10	15.083
H2afv	Rrm1	15.9079
H2afv	Rsl1d1	14.9082
H2afv	Rtf1	16.7712
H2afv	Ruvbl1	21.5641
H2afv	Ruvbl2	22.1607
H2afv	Sart1	16.3766
H2afv	Set	10.7075
H2afv	Setd1a	18.3367
H2afv	Setd5	14.0726
H2afv	Sfpq	14.8834
H2afv	Sh3gl1	13.7278
H2afv	Sh3gl2	13.7278
H2afv	Sh3gl3	13.7278
H2afv	Sh3glb1	14.2557
H2afv	Shq1	13.5197
H2afv	Sigmar1	13.7087
H2afv	Sin3a	18.1976
H2afv	Sin3b	18.1976
H2afv	Sirt4	15.8528
H2afv	Sirt5	14.7271
H2afv	Slc27a1	13.9828
H2afv	Slc27a2	12.9534
H2afv	Slc27a3	12.9534
H2afv	Slc27a4	13.0557
H2afv	Slc27a5	12.9534
H2afv	Slc27a6	12.9534
H2afv	Smap1	13.9053
H2afv	Smap2	13.9053
H2afv	Smarca1	19.9651
H2afv	Smarca2	18.1708
H2afv	Smarca4	18.6477
H2afv	Smarca5	23.8197
H2afv	Smarcad1	28.4799
H2afv	Smarcb1	5.00576
H2afv	Smarcc1	9.01058
H2afv	Smarcc2	9.01058
H2afv	Smarcd1	4.7832
H2afv	Smc1a	7.19149
H2afv	Smc2	7.14416
H2afv	Smc3	6.67741
H2afv	Smc4	6.94106
H2afv	Snrpa1	15.284
H2afv	Srcap	31.3558
H2afv	Ssu72	25.336
H2afv	Supt16h	18.5437
H2afv	Supt3h	17.4104
H2afv	Supt4h1	17.6327
H2afv	Supt6h	6.59527
H2afv	Surf4	13.8337
H2afv	Suv39h1	21.9987
H2afv	Suv39h2	19.7
H2afv	Tada2l	18.9164
H2afv	Taf5	5.40706
H2afv	Taf6	17.8683
H2afv	Tapt1	13.831
H2afv	Tbl1x	27.9887
H2afv	Tbl1xr1	27.9887
H2afv	Tbp	15.6867
H2afv	Tcea1	14.7746
H2afv	Tcea2	14.0192
H2afv	Tcea3	14.0192
H2afv	Tceb1	15.9212
H2afv	Tcp1	14.9479
H2afv	Tex261	13.2733
H2afv	Thumpd1	12.9534
H2afv	Tia1	15.0814
H2afv	Tial1	15.0814
H2afv	Timeless	14.6444
H2afv	Timm13	12.3826
H2afv	Tmed10	14.4435
H2afv	Tmed11	12.9534
H2afv	Tmed4	14.0648
H2afv	Tmed9	12.9534
H2afv	Top1	6.62427
H2afv	Top1mt	6.62427
H2afv	Top2a	16.912
H2afv	Top2b	17.6674
H2afv	Trmt61a	14.8378
H2afv	Trp53rk	14.0192
H2afv	Trrap	20.8977
H2afv	Tspyl2	5.6284
H2afv	Tspyl5	5.6284
H2afv	Tsr2	13.7604
H2afv	Tuba1a	14.2609
H2afv	Tuba1b	14.2609
H2afv	Tuba1c	14.2609
H2afv	Tuba3a	14.2609
H2afv	Tuba3b	14.2609
H2afv	Tuba4a	14.1586
H2afv	Tuba8	14.0192
H2afv	Ube2a	17.1187
H2afv	Ube2b	17.1187
H2afv	Ubl4	12.9534
H2afv	Ubl4b	12.9534
H2afv	Ubxn2b	14.4785
H2afv	Ung	15.1937
H2afv	Upf1	5.23503
H2afv	Usp10	12.9534
H2afv	Usp14	14.3688
H2afv	Usp22	28.905
H2afv	Usp27x	28.905
H2afv	Usp51	28.905
H2afv	Vbp1	14.8685
H2afv	Vps72	31.2611
H2afv	Vps8	24.7782
H2afv	Wdhd1	28.452
H2afv	Wdr5	32.4212
H2afv	Wdr5b	31.4492
H2afv	Wdr82	5.83128
H2afv	Xbp1	14.3147
H2afv	Xpa	12.8558
H2afv	Xpc	14.1363
H2afv	Xrn1	17.2975
H2afv	Yeats4	31.3911
H2afv	Zc3h14	14.4244
H2afv	Zcchc7	12.752
H2afv	Zdhhc13	13.5111
H2afv	Zdhhc17	13.6134
H2afv	Znhit1	17.0266
H2afv	Znrd1	13.7868
H2afz	H2afx	26.5744
H2afz	H2afy2	4.74625
Hist2h2ac	H2afy2	6.15337
H2afz	H2afy	4.74625
Hist2h2ac	H2afy	6.15337
H2afz	H3f3a	28.0199
H2afz	H3f3b	27.3998
H2afz	Hdac1	22.5301
H2afz	Hdac2	21.3151
H2afz	Hdlbp	4.91354
H2afz	Hira	16.2237
H2afz	Hisppd1	25.2127
H2afz	Hisppd2a	25.2127
H2afz	Hist1h1a	5.91015
H2afz	Hist1h1b	8.20886
H2afz	Hist1h1c	7.0531
H2afz	Hist1h1d	7.0531
H2afz	Hist1h1e	7.0531
H2afz	Hist1h1t	5.91015
H2afz	Hist1h2aa	21.8281
H2afz	Hist1h2ab	26.5744
H2afz	Hist1h2ac	26.5744
H2afz	Hist1h2ad	26.5744
H2afz	Hist1h2ae	26.5744
H2afz	Hist1h2af	24.1268
H2afz	Hist1h2ag	26.5744
H2afz	Hist1h2ah	25.2826
H2afz	Hist1h2ai	26.5744
H2afz	Hist1h2ak	24.1268
H2afz	Hist1h2an	26.5744
H2afz	Hist1h2ao	26.5744
H2afz	Hist1h2ba	23.8058
H2afz	Hist1h2bb	24.8127
H2afz	Hist1h2bc	26.1045
H2afz	Hist1h2be	24.9487
H2afz	Hist1h2bf	23.6569
H2afz	Hist1h2bg	26.1045
H2afz	Hist1h2bh	24.9487
H2afz	Hist1h2bj	23.6569
H2afz	Hist1h2bk	26.1045
H2afz	Hist1h2bl	24.8127
H2afz	Hist1h2bm	26.1045
H2afz	Hist1h2bn	26.1045
H2afz	Hist1h2bp	20.5456
H2afz	Hist1h3a	23.9855
H2afz	Hist1h3b	26.8071
H2afz	Hist1h3c	26.8071
H2afz	Hist1h3d	26.8071
H2afz	Hist1h3e	26.8071
H2afz	Hist1h3f	26.8071
H2afz	Hist1h3g	23.9855
H2afz	Hist1h3h	23.9855
H2afz	Hist1h3i	23.9855
H2afz	Hist1h4a	25.0838
H2afz	Hist1h4b	25.0838
H2afz	Hist1h4c	25.0838
H2afz	Hist1h4d	26.2396
H2afz	Hist1h4f	26.2396
H2afz	Hist1h4h	25.0838
H2afz	Hist1h4i	26.2396
H2afz	Hist1h4j	26.2396
H2afz	Hist1h4k	26.2396
H2afz	Hist1h4m	26.2396
H2afz	Hist2h2aa1	26.5744
H2afz	Hist2h2aa2	26.5744
H2afz	Hist2h2ab	26.5744
H2afz	Hist2h2ac	26.5744
H2afz	Hist2h2be	24.8127
H2afz	Hist2h3b	26.8071
H2afz	Hist2h3c1	26.8071
H2afz	Hist2h4	26.2396
H2afz	Hist3h2a	25.4186
H2afz	Hist3h2ba	24.9487
H2afz	Hist4h4	26.2396
H2afz	Hltf	16.3765
H2afz	Hmgb1	19.5622
H2afz	Hmgb1l	19.1024
H2afz	Hmgb3	19.1024
H2afz	Hmgb4	15.6882
H2afz	Hnrnpk	15.4028
H2afz	Hsp90aa1	17.8004
H2afz	Hsp90ab1	18.5557
H2afz	Hspa5	15.0988
H2afz	Incenp	16.832
H2afz	Inf2	12.6819
H2afz	Ing1	28.2317
H2afz	Ing2	28.2317
H2afz	Ing4	16.0427
H2afz	Ing5	16.0427
H2afz	Ipo4	14.3291
H2afz	Ipo9	26.0516
H2afz	Jup	13.7626
H2afz	Kat5	38.3867
H2afz	Kdm5a	17.4111
H2afz	Kdm5b	17.4111
H2afz	Kdm5c	17.4111
H2afz	Kdm5d	16.9514
H2afz	Kif17	14.0438
H2afz	Kif3a	13.4615
H2afz	Kif3b	13.5637
H2afz	Kif3c	13.5637
H2afz	Kifc1	14.2359
H2afz	Larp1b	13.5111
H2afz	Leo1	27.824
H2afz	Lsm1	14.3013
H2afz	Lsm4	4.60907
H2afz	Lsm6	15.5485
H2afz	Lsm7	16.6099
H2afz	Mad2l1	15.3954
H2afz	Map2k4	12.9534
H2afz	Map2k6	13.8153
H2afz	Map2k7	13.4628
H2afz	Map4k1	11.8249
H2afz	Map4k2	11.8249
H2afz	Map4k3	11.8249
H2afz	Map4k5	12.5802
H2afz	Mapre1	14.2359
H2afz	Mapre2	14.0192
H2afz	Mapre3	14.2359
H2afz	Mast3	12.3342
H2afz	Med7	14.4724
H2afz	Mink1	13.2202
H2afz	Mll1	13.7713
H2afz	Mll5	14.828
H2afz	Mms19	25.8589
H2afz	Mon1a	12.8452
H2afz	Mon1b	12.8452
H2afz	Morf4l1	37.1173
H2afz	Morf4l2	33.6628
H2afz	Mrto4	15.2849
H2afz	Myh1	13.1418
H2afz	Myh13	13.1418
H2afz	Myh2	13.1418
H2afz	Myh3	13.1418
H2afz	Myh4	13.1418
H2afz	Myh6	13.1418
H2afz	Myh7	13.1418
H2afz	Myh7b	13.1418
H2afz	Myh8	13.1418
H2afz	Mysm1	13.7813
H2afz	Myst1	9.48488
H2afz	Myst3	6.36689
H2afz	Myst4	5.67085
H2afz	Naa11	14.3013
H2afz	Naa15	14.6181
H2afz	Naa16	14.1228
H2afz	Nae1	5.43414
H2afz	Nap1l1	28.7625
H2afz	Nap1l2	23.9855
H2afz	Nap1l4	28.7625
H2afz	Ncapd2	5.94109
H2afz	Ncbp2	15.6593
H2afz	Nf1	13.5637
H2afz	Nhp2l1	14.8427
H2afz	Nono	15.6531
H2afz	Nptxr	22.051
H2afz	Nsfl1c	15.2339
H2afz	Nudt12	13.5111
H2afz	Nup107	13.7087
H2afz	Nup155	15.083
H2afz	Nupl2	12.2846
H2afz	Nxf1	13.1787
H2afz	Nxf2	13.1787
H2afz	Nxf3	13.1787
H2afz	Nxf7	13.1787
H2afz	Orc1l	17.4701
H2afz	Orc2l	4.97236
H2afz	Orc5l	16.8183
H2afz	Pabpc1	14.3035
H2afz	Pabpc1l	14.2892
H2afz	Pabpc2	14.3035
H2afz	Pabpc4	14.2892
H2afz	Pabpc6	14.3035
H2afz	Papd5	14.0898
H2afz	Patl1	15.4234
H2afz	Patl2	14.668
H2afz	Pax1	14.0654
H2afz	Pax9	14.0654
H2afz	Pbrm1	14.8015
H2afz	Pcbp1	12.7969
H2afz	Pcbp2	12.8113
H2afz	Pcbp3	12.0559
H2afz	Pcbp4	13.1816
H2afz	Pcna	17.5895
H2afz	Pdxp	25.336
H2afz	Pfdn1	14.9479
H2afz	Pfdn2	14.9153
H2afz	Pfdn4	15.019
H2afz	Pfdn5	14.9479
H2afz	Pgp	25.336
H2afz	Phf15	15.5271
H2afz	Phf16	16.2824
H2afz	Phf17	16.7422
H2afz	Pias1	6.63354
H2afz	Plaa	13.72
H2afz	Pnck	14.4247
H2afz	Pnkp	12.0742
H2afz	Pold2	14.7154
H2afz	Polr2c	15.0274
H2afz	Polr2i	25.336
H2afz	Polr3b	14.1271
H2afz	Pols	14.0898
H2afz	Ppme1	14.9153
H2afz	Ppp1r12a	14.494
H2afz	Ppp1r12b	14.494
H2afz	Ppp1r12c	13.7813
H2afz	Ppp2r2a	14.8291
H2afz	Ppp2r2b	13.8571
H2afz	Ppp2r2c	13.8571
H2afz	Ppp2r2d	14.0738
H2afz	Ppp2r4	13.3185
H2afz	Ppp2r5a	13.2423
H2afz	Ppp2r5b	13.14
H2afz	Ppp2r5c	13.0334
H2afz	Ppp2r5d	13.0334
H2afz	Ppp2r5e	13.9976
H2afz	Ppp6r1	14.0291
H2afz	Ppp6r2	14.0291
H2afz	Ppp6r3	14.7845
H2afz	Prc1	14.0184
H2afz	Prim1	13.6177
H2afz	Prkaa1	13.576
H2afz	Prkaa2	13.576
H2afz	Prkag1	15.0237
H2afz	Prkag2	14.4414
H2afz	Prkag3	14.3391
H2afz	Prpf4	16.1586
H2afz	Psmd4	6.17371
H2afz	Pspc1	15.6531
H2afz	Pus3	13.5111
H2afz	Rab6	26.0293
H2afz	Rab6b	25.4469
H2afz	Rad18	12.9534
H2afz	Rad21	5.43078
H2afz	Rad50	4.92892
H2afz	Rai12	11.8249
H2afz	Rbbp4	9.43503
H2afz	Rbbp5	29.4969
H2afz	Rbbp7	7.05903
H2afz	Rbl1	14.8898
H2afz	Rbl2	14.8898
H2afz	Rcc1	17.2326
H2afz	Rfc1	14.1102
H2afz	Rfc2	14.5286
H2afz	Rnf20	17.3312
H2afz	Rnf217	12.9534
H2afz	Rnf40	17.3312
H2afz	RP23-38E20.5	26.5744
H2afz	RP23-38E20.6	23.6569
H2afz	Rpa1	15.7956
H2afz	Rprd1a	26.9462
H2afz	Rprd1b	27.7015
H2afz	Rps16	15.5026
H2afz	Rps6ka1	12.5472
H2afz	Rps6ka2	12.5472
H2afz	Rps6ka3	13.2403
H2afz	Rps6ka4	12.1069
H2afz	Rps6ka5	12.1069
H2afz	Rps6ka6	11.9272
H2afz	Rpsa	15.083
H2afz	Rpsa-ps10	15.083
H2afz	Rrm1	14.9807
H2afz	Rsl1d1	14.9082
H2afz	Rtf1	16.7712
H2afz	Ruvbl1	21.5641
H2afz	Ruvbl2	22.1607
H2afz	Sart1	16.8363
H2afz	Set	10.7075
H2afz	Setd1a	18.3367
H2afz	Setd5	14.0726
H2afz	Sfpq	14.8978
H2afz	Sh3gl1	13.7278
H2afz	Sh3gl2	13.7278
H2afz	Sh3gl3	13.7278
H2afz	Sh3glb1	14.2557
H2afz	Shq1	13.06
H2afz	Sigmar1	13.7087
H2afz	Sin3a	18.6573
H2afz	Sin3b	18.6573
H2afz	Sirt2	4.91672
H2afz	Sirt4	16.3125
H2afz	Sirt5	15.1868
H2afz	Slc27a1	13.0557
H2afz	Slc27a2	12.9534
H2afz	Slc27a3	12.9534
H2afz	Slc27a4	13.0557
H2afz	Slc27a5	12.9534
H2afz	Slc27a6	12.9534
H2afz	Smap1	13.9053
H2afz	Smap2	13.9053
H2afz	Smarca1	19.9651
H2afz	Smarca2	17.2234
H2afz	Smarca4	16.7636
H2afz	Smarca5	22.8723
H2afz	Smarcad1	28.4799
H2afz	Smarcb1	5.46549
H2afz	Smarcc1	8.06318
H2afz	Smarcc2	7.60346
H2afz	Smarcd1	5.24293
H2afz	Smc1a	7.19149
H2afz	Smc2	6.62246
H2afz	Smc3	6.67741
H2afz	Smc4	6.41935
H2afz	Snrpa1	15.2983
H2afz	Srcap	31.8156
H2afz	Ssrp1	4.92304
H2afz	Ssu72	25.336
H2afz	Supt16h	18.022
H2afz	Supt3h	17.4104
H2afz	Supt4h1	17.6327
H2afz	Supt6h	6.60961
H2afz	Surf4	13.8337
H2afz	Suv39h1	21.0513
H2afz	Suv39h2	18.2929
H2afz	Tada2l	18.9164
H2afz	Taf5	5.40706
H2afz	Taf6	17.8683
H2afz	Tapt1	13.831
H2afz	Tbl1x	27.9887
H2afz	Tbl1xr1	27.9887
H2afz	Tbp	16.3068
H2afz	Tcea1	15.2343
H2afz	Tcea2	14.0192
H2afz	Tcea3	14.4789
H2afz	Tceb1	15.4443
H2afz	Tcp1	14.9479
H2afz	Tex261	13.2733
H2afz	Thumpd1	12.9534
H2afz	Tia1	15.0958
H2afz	Tial1	15.0958
H2afz	Timeless	14.6444
H2afz	Timm13	12.3826
H2afz	Tmed10	14.4435
H2afz	Tmed11	12.9534
H2afz	Tmed4	14.0648
H2afz	Tmed9	12.9534
H2afz	Top1	6.62427
H2afz	Top1mt	6.62427
H2afz	Top2a	16.912
H2afz	Top2b	17.6674
H2afz	Trmt61a	14.8378
H2afz	Trp53rk	14.0192
H2afz	Trrap	20.8977
H2afz	Tsr2	13.7604
H2afz	Tuba1a	14.7562
H2afz	Tuba1b	14.2609
H2afz	Tuba1c	14.2609
H2afz	Tuba3a	14.2609
H2afz	Tuba3b	14.2609
H2afz	Tuba4a	14.1586
H2afz	Tuba8	14.5062
H2afz	Ube2a	17.1187
H2afz	Ube2b	17.1187
H2afz	Ubl4	12.9534
H2afz	Ubl4b	12.9534
H2afz	Ubxn2b	14.4785
H2afz	Ung	14.2665
H2afz	Upf1	5.23503
H2afz	Usp10	12.9534
H2afz	Usp14	14.3688
H2afz	Usp22	28.905
H2afz	Usp27x	28.905
H2afz	Usp51	28.905
H2afz	Vbp1	14.3915
H2afz	Vps72	31.2611
H2afz	Vps8	24.7782
H2afz	Wdhd1	27.9922
H2afz	Wdr5	32.4212
H2afz	Wdr5b	31.4492
H2afz	Wdr82	5.83128
H2afz	Xbp1	14.897
H2afz	Xpa	12.8558
H2afz	Xpc	14.1363
H2afz	Xrn1	17.2975
H2afz	Yeats4	31.3911
H2afz	Zc3h14	14.4244
H2afz	Zcchc7	11.8392
H2afz	Zdhhc13	13.9709
H2afz	Zdhhc17	14.0732
H2afz	Znhit1	17.0266
H2afz	Znrd1	14.2465
H2afv	H2-Ke2	14.9807
H2afz	H2-Ke2	14.9807
Hist1h2aa	H3f3a	20.6938
Hist2h2ac	H3f3a	25.5799
Hist1h2aa	H3f3b	20.6938
Hist2h2ac	H3f3b	25.5799
Hist1h2aa	Hat1	16.1963
Hist2h2ac	Hat1	17.6279
Hist1h2aa	Hdac1	5.27665
Hist2h2ac	Hdac1	5.41648
Hist1h2aa	Hdac2	5.27665
Hist2h2ac	Hdac2	5.27665
Hist1h2aa	Hdac4	13.669
Hist2h2ac	Hdac4	13.669
Hist1h2aa	Hdac5	13.669
Hist2h2ac	Hdac5	13.8735
Hist1h2aa	Hdac7	13.669
Hist2h2ac	Hdac7	13.669
Hist1h2aa	Hdac9	13.669
Hist2h2ac	Hdac9	13.669
Hist1h2aa	Hira	17.2214
Hist2h2ac	Hira	17.2214
Hist2h2ac	Hist1h1a	7.17787
Hist2h2ac	Hist1h1b	10.6786
Hist2h2ac	Hist1h1c	9.52289
Hist2h2ac	Hist1h1d	9.52289
Hist2h2ac	Hist1h1e	9.52289
Hist2h2ac	Hist1h1t	7.17787
Hist1h2aa	Hist1h2ba	22.0608
Hist1h2aa	Hist1h2bb	22.0608
Hist1h2aa	Hist1h2bc	22.0608
Hist1h2aa	Hist1h2be	22.0608
Hist1h2aa	Hist1h2bf	22.0608
Hist1h2aa	Hist1h2bg	22.0608
Hist1h2aa	Hist1h2bh	22.0608
Hist1h2aa	Hist1h2bj	22.0608
Hist1h2aa	Hist1h2bk	22.0608
Hist1h2aa	Hist1h2bl	22.0608
Hist1h2aa	Hist1h2bm	22.0608
Hist1h2aa	Hist1h2bn	22.0608
Hist1h2aa	Hist1h2bp	19.3898
Hist1h2aa	Hist1h3a	21.538
Hist1h2aa	Hist1h3b	22.0608
Hist1h2aa	Hist1h3c	22.0608
Hist1h2aa	Hist1h3d	22.0608
Hist1h2aa	Hist1h3e	22.0608
Hist1h2aa	Hist1h3f	22.0608
Hist1h2aa	Hist1h3g	21.538
Hist1h2aa	Hist1h3h	21.538
Hist1h2aa	Hist1h3i	21.538
Hist1h2aa	Hist1h4a	22.0608
Hist1h2aa	Hist1h4b	22.0608
Hist1h2aa	Hist1h4c	22.0608
Hist1h2aa	Hist1h4d	22.0608
Hist1h2aa	Hist1h4f	22.0608
Hist1h2aa	Hist1h4h	22.0608
Hist1h2aa	Hist1h4i	22.0608
Hist1h2aa	Hist1h4j	22.0608
Hist1h2aa	Hist1h4k	22.0608
Hist1h2aa	Hist1h4m	22.0608
Hist1h2aa	Hist2h2be	22.0608
Hist1h2aa	Hist2h3b	22.0608
Hist1h2aa	Hist2h3c1	22.0608
Hist1h2aa	Hist2h4	22.0608
Hist1h2aa	Hist3h2ba	22.0608
Hist1h2aa	Hist4h4	22.0608
Hist1h2aa	Hk1	13.5111
Hist1h2aa	Hk2	13.5111
Hist1h2aa	Hk3	13.5111
Hist1h2aa	Hkdc1	13.5111
Hist1h2aa	Hmgb1	17.6161
Hist1h2aa	Hmgb1l	17.6161
Hist1h2aa	Hmgb3	17.6161
Hist1h2aa	Hmgb4	15.6882
Hist1h2aa	Hoxa13	14.791
Hist1h2aa	Hoxb13	12.4595
Hist1h2aa	Hoxc13	14.791
Hist1h2aa	Hoxd13	14.791
Hist1h2aa	Hsp90aa1	14.8033
Hist1h2aa	Hsp90ab1	14.8033
Hist1h2aa	Hspa4	13.5111
Hist1h2aa	Hspa4l	13.5111
Hist1h2aa	Hspa5	14.2268
Hist1h2aa	Hsph1	13.5111
Hist1h2aa	Huwe1	13.0049
Hist1h2aa	Ick	15.6485
Hist1h2aa	Impdh1	14.2268
Hist1h2aa	Impdh2	14.2268
Hist1h2aa	Ino80	16.1963
Hist1h2aa	Ip6k1	13.5111
Hist1h2aa	Ip6k2	13.5111
Hist1h2aa	Ip6k3	13.5111
Hist1h2aa	Ipo4	14.2268
Hist1h2aa	Ipo5	14.2354
Hist1h2aa	Ipo9	14.2268
Hist1h2aa	Kat5	17.3132
Hist1h2aa	Kif17	12.9534
Hist1h2aa	Kif3a	12.9534
Hist1h2aa	Kif3b	12.9534
Hist1h2aa	Kif3c	12.9534
Hist1h2aa	Kit	13.5111
Hist1h2aa	Klf6	13.4615
Hist1h2aa	Klf7	13.4615
Hist1h2aa	Klf9	13.4615
Hist1h2aa	Kpnb1	14.2268
Hist1h2aa	Kri1	14.2268
Hist1h2aa	Larp1b	13.5111
Hist1h2aa	Lig4	26.5597
Hist1h2aa	Lsm1	14.0278
Hist1h2aa	Lsm6	13.5111
Hist1h2aa	Lsm7	13.5111
Hist1h2aa	Mak	15.6485
Hist1h2aa	Mapk1	16.1633
Hist1h2aa	Mapk3	16.1547
Hist1h2aa	Mapre1	13.5111
Hist1h2aa	Mapre2	13.5111
Hist1h2aa	Mapre3	13.5111
Hist1h2aa	Maz	13.669
Hist1h2aa	Mcm2	15.5441
Hist1h2aa	Mcm4	14.7348
Hist1h2aa	Mcm5	15.5441
Hist1h2aa	Mcm7	15.5441
Hist1h2aa	Mecom	14.2354
Hist1h2aa	Mms19	12.8907
Hist1h2aa	Morf4l1	6.25231
Hist1h2aa	Morf4l2	6.25231
Hist1h2aa	Mre11a	13.2925
Hist1h2aa	Mrpl44	12.9534
Hist1h2aa	Mrto4	14.2268
Hist1h2aa	Msh6	14.0192
Hist1h2aa	Musk	13.5111
Hist1h2aa	Myo1e	12.9534
Hist1h2aa	Myo1f	12.9534
Hist1h2aa	Mysm1	13.9889
Hist1h2aa	Naa11	13.5198
Hist1h2aa	Nap1l1	22.744
Hist1h2aa	Nap1l2	22.2211
Hist1h2aa	Nap1l4	22.744
Hist1h2aa	Nars2	13.5111
Hist1h2aa	Nat10	14.5553
Hist1h2aa	Ncbp1	14.2268
Hist1h2aa	Nf1	12.9534
Hist1h2aa	Nhp2	14.2268
Hist1h2aa	Noc3l	14.2268
Hist1h2aa	Nop56	14.2268
Hist1h2aa	Ntrk1	13.5111
Hist1h2aa	Ntrk2	13.5111
Hist1h2aa	Ntrk3	13.5111
Hist1h2aa	Nupl2	11.8249
Hist1h2aa	Orc1l	14.2268
Hist1h2aa	Orc2l	14.2268
Hist1h2aa	Ormdl1	13.5111
Hist1h2aa	Ormdl2	13.5111
Hist1h2aa	Ormdl3	13.5111
Hist1h2aa	Osbp	13.669
Hist1h2aa	Osbp2	13.669
Hist1h2aa	Otc	13.5111
Hist1h2aa	Pabpc1	14.2268
Hist1h2aa	Pabpc1l	14.2268
Hist1h2aa	Pabpc2	14.2268
Hist1h2aa	Pabpc4	14.2268
Hist1h2aa	Pabpc6	14.2268
Hist1h2aa	Papd5	13.7813
Hist1h2aa	Patl1	13.5198
Hist1h2aa	Patl2	13.5198
Hist1h2aa	Pbrm1	15.4427
Hist1h2aa	Pcna	14.8284
Hist1h2aa	Pcsk6	12.9534
Hist1h2aa	Pcsk7	12.9534
Hist1h2aa	Pdgfra	13.5111
Hist1h2aa	Pemt	11.8249
Hist1h2aa	Pes1	14.2268
Hist1h2aa	Pex1	13.5198
Hist1h2aa	Pfdn4	13.5111
Hist1h2aa	Pgap3	13.5111
Hist1h2aa	Plaa	14.0192
Hist1h2aa	Pole	14.7348
Hist1h2aa	Polg	12.962
Hist1h2aa	Polr1a	14.2268
Hist1h2aa	Polr1b	14.2268
Hist1h2aa	Polr1c	14.2268
Hist1h2aa	Polr1e	13.669
Hist1h2aa	Polr3a	14.2268
Hist1h2aa	Polr3b	14.2268
Hist1h2aa	Pols	13.7813
Hist1h2aa	Ppia	13.5111
Hist1h2aa	Ppie	12.9534
Hist1h2aa	Ppif	13.5111
Hist1h2aa	Ppp1ca	14.2225
Hist1h2aa	Ppp1cb	14.0278
Hist1h2aa	Ppp1cc	14.0192
Hist1h2aa	Ppp2ca	16.3579
Hist1h2aa	Ppp2cb	16.3579
Hist1h2aa	Prdm16	14.2354
Hist1h2aa	Prmt5	14.5466
Hist1h2aa	Psma4	13.5198
Hist1h2aa	Psmc1	13.5111
Hist1h2aa	Psmc6	13.5198
Hist1h2aa	Ptk7	13.5111
Hist1h2aa	Pwp1	13.669
Hist1h2aa	Pwp2	14.2268
Hist1h2aa	Qrsl1	13.5111
Hist1h2aa	Rabgef1	12.9534
Hist1h2aa	Rad21	16.7463
Hist1h2aa	Rad51	12.8907
Hist1h2aa	Ranbp6	14.2354
Hist1h2aa	Rangap1	13.2989
Hist1h2aa	Rbbp4	31.8097
Hist1h2aa	Rbbp7	17.2214
Hist1h2aa	Rbl1	13.2882
Hist1h2aa	Rbl2	13.2882
Hist1h2aa	Rbm28	14.2268
Hist1h2aa	Rcc1	14.2727
Hist1h2aa	Rcl1	13.669
Hist1h2aa	Refbp2	15.0547
Hist1h2aa	Rfc1	14.9863
Hist1h2aa	Rfc2	14.7348
Hist1h2aa	Rfc3	14.7348
Hist1h2aa	Rfc4	14.7348
Hist1h2aa	Rfc5	14.7348
Hist1h2aa	Rngtt	13.5111
Hist1h2aa	Rnmt	13.5111
Hist1h2aa	Ror1	13.5111
Hist1h2aa	Ror2	13.5111
Hist1h2aa	RP23-38E20.6	22.0608
Hist1h2aa	Rpa1	15.5441
Hist1h2aa	Rpl13a-ps1	13.5111
Hist1h2aa	Rpl19	13.5111
Hist1h2aa	Rpl34	13.5111
Hist1h2aa	Rplp1	13.5111
Hist1h2aa	Rps14	13.5111
Hist1h2aa	Rps21	13.5111
Hist1h2aa	Rps25	13.5111
Hist1h2aa	Rps3	14.2268
Hist1h2aa	Rps4x	14.2268
Hist1h2aa	Rps4y2	14.2268
Hist1h2aa	Rps6	14.2268
Hist1h2aa	Rps6-ps1	14.2268
Hist1h2aa	Rps7	13.5111
Hist1h2aa	Rps8	13.5198
Hist1h2aa	Rps8-ps1	13.5198
Hist1h2aa	Rps9	13.5111
Hist1h2aa	Rrp8	14.2268
Hist1h2aa	Rsl1d1	14.2268
Hist1h2aa	Ruvbl1	16.2049
Hist1h2aa	Ruvbl2	16.1963
Hist1h2aa	Sbds	14.2268
Hist1h2aa	Sc5d	13.11
Hist1h2aa	Sept12	12.9534
Hist1h2aa	Sept3	12.9534
Hist1h2aa	Sept9	12.9534
Hist1h2aa	Set	18.4302
Hist1h2aa	Sin3a	16.0005
Hist1h2aa	Sin3b	16.0005
Hist1h2aa	Sirt4	15.3027
Hist1h2aa	Sirt5	14.1771
Hist1h2aa	Slc38a7	12.9534
Hist1h2aa	Slc38a8	12.9534
Hist1h2aa	Slc39a1	13.5111
Hist1h2aa	Slc39a2	13.5111
Hist1h2aa	Slc39a3	13.5111
Hist1h2aa	Slc7a10	13.5111
Hist1h2aa	Slc7a11	13.5111
Hist1h2aa	Slc7a12	13.5111
Hist1h2aa	Slc7a13	13.5111
Hist1h2aa	Slc7a14	13.5111
Hist1h2aa	Slc7a15	13.5111
Hist1h2aa	Slc7a4	12.9534
Hist1h2aa	Slc7a5	13.5111
Hist1h2aa	Slc7a6	13.5111
Hist1h2aa	Slc7a7	13.5111
Hist1h2aa	Slc7a8	13.5111
Hist1h2aa	Slc7a9	13.5111
Hist1h2aa	Smarca1	17.9934
Hist1h2aa	Smarca2	14.7435
Hist1h2aa	Smarca4	14.7435
Hist1h2aa	Smarca5	17.9934
Hist1h2aa	Smarcad1	12.3329
Hist1h2aa	Smarcd1	14.5553
Hist1h2aa	Smarcd2	14.5553
Hist1h2aa	Smarcd3	14.5553
Hist1h2aa	Smc2	5.30078
Hist1h2aa	Smc4	5.30078
Hist1h2aa	Smek1	16.6714
Hist1h2aa	Smek2	16.6714
Hist1h2aa	Snf8	13.5198
Hist1h2aa	Sorcs1	13.669
Hist1h2aa	Sorcs2	13.669
Hist1h2aa	Sorcs3	13.669
Hist1h2aa	Sort1	13.669
Hist1h2aa	Sptlc1	13.5198
Hist1h2aa	Sptlc2	13.5111
Hist1h2aa	Sptlc3	13.5111
Hist1h2aa	Srcap	15.3113
Hist1h2aa	Ssb	13.6776
Hist1h2aa	Ssrp1	29.7619
Hist1h2aa	Sumo1	13.6776
Hist1h2aa	Sumo2	14.2268
Hist1h2aa	Sumo3	14.2268
Hist1h2aa	Supt16h	17.9284
Hist1h2aa	Supt4h1	14.0192
Hist1h2aa	Supt6h	5.72082
Hist1h2aa	Tada2l	16.1963
Hist1h2aa	Taf5	14.9812
Hist1h2aa	Taf6	15.6882
Hist1h2aa	Tbl3	14.2354
Hist1h2aa	Tbp	14.7348
Hist1h2aa	Tcea1	14.0192
Hist1h2aa	Tcea2	14.0192
Hist1h2aa	Tcea3	14.0192
Hist1h2aa	Tek	13.5111
Hist1h2aa	Thoc4	15.0547
Hist1h2aa	Tie1	13.5111
Hist1h2aa	Timm13	13.5111
Hist1h2aa	Tipin	14.0192
Hist1h2aa	Tmed1	13.669
Hist1h2aa	Tmed3	14.2268
Hist1h2aa	Tmed5	14.2268
Hist1h2aa	Tmed7	14.2268
Hist1h2aa	Tnpo1	14.2268
Hist1h2aa	Tnpo2	14.2268
Hist1h2aa	Top1	17.937
Hist1h2aa	Top1mt	17.937
Hist1h2aa	Top2a	16.8097
Hist1h2aa	Top2b	16.8097
Hist1h2aa	Tpt1	14.0876
Hist1h2aa	Trim52	13.669
[truncated: 430 more rows]
